# Supplementary material for: Next-Generation Computationally Designed Influenza Hemagglutinin Vaccines Protect against H5Nx Virus Infections
Source: Pathogens. 2021 Oct 20;10(11):1352. doi: 10.3390/pathogens10111352 (PMC8625041; doi:10.3390/pathogens10111352)
Supplement: Supplementary file 1 [file pathogens-10-01352-s001.zip]

Archive with 1 entries (1 files):
- pathogens-1388995-supplementary.pdf
